# Supplementary material for: Changes in H3K27ac following lipopolysaccharide stimulation of nasopharyngeal epithelial cells
Source: BMC Genomics. 2018 Dec 27;19:969. doi: 10.1186/s12864-018-5295-4 (PMC6307289; doi:10.1186/s12864-018-5295-4)
Supplement: Supplementary file 1 — H3K27ac ChIP-seq statistics. Summary of the number of reads and peaks from the H3K27ac ChIP-seq experiments performed together with input DNA controls. (XLSX 8 kb) [file 12864_2018_5295_MOESM1_ESM.xlsx]

## Sheet: Additional-file-1
Condition	Duplicates	Number of reads after mapping	Number of reads after filtering	Number of peaks called	Number of peaks with IDR<0.05	Final number of peaks after filtering of black listed regions
ChIP - LPS	1	123543502	113663034	47681	35888	35882
ChIP - LPS	2	53183421	48707372	49528
ChIP - Control	1	83733043	76842473	46437	33821	33818
ChIP - Control	2	51332438	47244137	44223
input - LPS	1	98598410	75378837
input - LPS	2	77969645	58767769
input - Control	1	83806311	65334898
input - Control	2	69603629	51705859
