# Supplementary material for: Changes in H3K27ac following lipopolysaccharide stimulation of nasopharyngeal epithelial cells
Source: BMC Genomics. 2018 Dec 27;19:969. doi: 10.1186/s12864-018-5295-4 (PMC6307289; doi:10.1186/s12864-018-5295-4)
Supplement: Supplementary file 3 — Gene Ontology analysis on LPS-increase H3K27ac peaks. The 626 LPS-increased H3K27ac peaks identified in the differential binding analysis (Fig. 1b) were used in GREAT and associated with the nearest gene within 1000Kb. Significant gene ontology terms for biological processes output are shown. (XLSX 31 kb) [file 12864_2018_5295_MOESM3_ESM.xlsx]

## Sheet: Additional-file-3
# Term Name	Hyper Rank	Hyper Raw P-Value	Hyper FDR Q-Val	Hyper Fold Enrichment	Hyper Foreground Region Hits	Hyper Total Regions	Hyper Region Set Coverage	Hyper Foreground Gene Hits	Total Genes Annotated
cellular response to biotic stimulus	1	3.15554e-14	3.29439e-10	5.4351	31	342	4.96%	16	115
cellular response to lipopolysaccharide	2	4.50116e-14	2.34960e-10	5.7770	29	301	4.64%	14	98
response to bacterium	3	9.36374e-14	3.25858e-10	3.4364	49	855	7.84%	29	363
cellular response to molecule of bacterial origin	4	1.04136e-13	2.71794e-10	5.5913	29	311	4.64%	14	103
regulation of cytokine production	5	1.28727e-13	2.68783e-10	3.0111	58	1155	9.28%	41	437
response to other organism	6	1.32771e-13	2.31022e-10	2.7879	65	1398	10.40%	42	599
response to biotic stimulus	7	1.58067e-13	2.35745e-10	2.7502	66	1439	10.56%	43	624
immune response	8	1.60668e-13	2.09671e-10	2.1967	98	2675	15.68%	79	1110
response to lipopolysaccharide	9	8.71585e-13	1.01104e-9	3.8781	39	603	6.24%	22	208
response to molecule of bacterial origin	10	1.17775e-12	1.22957e-9	3.7593	40	638	6.40%	23	219
inflammatory response	12	2.19624e-12	1.91073e-9	3.1525	49	932	7.84%	36	386
defense response	13	6.13606e-12	4.92772e-9	2.0735	97	2805	15.52%	81	1231
regulation of defense response	14	6.29118e-12	4.69142e-9	2.7675	57	1235	9.12%	41	466
regulation of chronic inflammatory response	15	6.47447e-12	4.50623e-9	23.0621	10	26	1.60%	3	9
positive regulation of defense response	17	9.03442e-12	5.54820e-9	3.4528	41	712	6.56%	27	235
positive regulation of immune response	18	1.33547e-11	7.74571e-9	2.8790	52	1083	8.32%	41	420
negative regulation of toll-like receptor 3 signaling pathway	19	1.34420e-11	7.38602e-9	26.9827	9	20	1.44%	2	2
nucleotide-binding oligomerization domain containing signaling pathway	20	1.62622e-11	8.48885e-9	8.5659	17	119	2.72%	6	28
regulation of toll-like receptor 2 signaling pathway	21	2.33397e-11	1.16032e-8	20.6764	10	29	1.60%	3	6
negative regulation of toll-like receptor 5 signaling pathway	22	3.32312e-11	1.57697e-8	31.9795	8	15	1.28%	1	1
regulation of nucleotide-binding oligomerization domain containing 2 signaling pathway	22	3.32312e-11	1.57697e-8	31.9795	8	15	1.28%	1	2
regulation of nucleotide-binding oligomerization domain containing 1 signaling pathway	22	3.32312e-11	1.57697e-8	31.9795	8	15	1.28%	1	2
negative regulation of nucleotide-binding oligomerization domain containing 2 signaling pathway	22	3.32312e-11	1.57697e-8	31.9795	8	15	1.28%	1	1
negative regulation of CD40 signaling pathway	22	3.32312e-11	1.57697e-8	31.9795	8	15	1.28%	1	1
negative regulation of nucleotide-binding oligomerization domain containing 1 signaling pathway	22	3.32312e-11	1.57697e-8	31.9795	8	15	1.28%	1	1
cytoplasmic pattern recognition receptor signaling pathway	28	4.70334e-11	1.75368e-8	8.0264	17	127	2.72%	6	34
positive regulation of immune system process	29	5.44886e-11	1.96159e-8	2.4072	66	1644	10.56%	51	608
negative regulation of toll-like receptor 2 signaling pathway	30	6.25444e-11	2.17654e-8	23.4632	9	23	1.44%	2	4
tolerance induction to lipopolysaccharide	31	6.54907e-11	2.20556e-8	29.9808	8	16	1.28%	1	2
negative regulation of chronic inflammatory response	31	6.54907e-11	2.20556e-8	29.9808	8	16	1.28%	1	4
regulation of CD40 signaling pathway	31	6.54907e-11	2.20556e-8	29.9808	8	16	1.28%	1	2
regulation of immune response	34	1.11175e-10	3.41372e-8	2.2778	71	1869	11.36%	58	698
positive regulation of hepatocyte proliferation	35	1.21896e-10	3.63599e-8	28.2172	8	17	1.28%	1	3
regulation of response to stress	36	1.35118e-10	3.91842e-8	2.0786	85	2452	13.60%	67	824
negative regulation of NF-kappaB transcription factor activity	37	2.14509e-10	6.05263e-8	6.7881	18	159	2.88%	7	59
regulation of extrinsic apoptotic signaling pathway	38	2.23691e-10	6.14560e-8	4.3638	27	371	4.32%	14	95
innate immune response-activating signal transduction	40	4.20948e-10	1.09867e-7	3.9791	29	437	4.64%	18	140
regulation of apoptotic signaling pathway	41	5.37276e-10	1.36809e-7	3.3108	36	652	5.76%	23	202
protein K11-linked deubiquitination	42	6.04355e-10	1.50225e-7	23.9846	8	20	1.28%	1	9
regulation of toll-like receptor 3 signaling pathway	43	7.01060e-10	1.70211e-7	18.6088	9	29	1.44%	2	4
tolerance induction	43	7.01060e-10	1.70211e-7	18.6088	9	29	1.44%	2	8
activation of innate immune response	45	7.09861e-10	1.64688e-7	3.8901	29	447	4.64%	18	147
negative regulation of osteoclast proliferation	46	9.62004e-10	2.18333e-7	22.8425	8	21	1.28%	1	2
regulation of osteoclast proliferation	46	9.62004e-10	2.18333e-7	22.8425	8	21	1.28%	1	3
pattern recognition receptor signaling pathway	48	1.16040e-9	2.52386e-7	3.9227	28	428	4.48%	17	137
negative regulation of cytolysis	49	1.26994e-9	2.70576e-7	59.9616	5	5	0.80%	1	3
negative regulation of interleukin-6 production	50	1.41090e-9	2.94596e-7	14.2766	10	42	1.60%	3	19
regulation of vascular wound healing	51	1.48964e-9	3.04938e-7	21.8042	8	22	1.28%	1	4
immune response-activating signal transduction	52	1.85015e-9	3.71454e-7	2.9393	40	816	6.40%	29	287
nucleotide-binding domain, leucine rich repeat containing receptor signaling pathway	53	2.21065e-9	4.35457e-7	6.2923	17	162	2.72%	6	45
regulation of hepatocyte proliferation	54	3.32684e-9	6.43189e-7	19.9872	8	24	1.28%	1	4
negative regulation of toll-like receptor 4 signaling pathway	55	3.40865e-9	6.47024e-7	15.8722	9	34	1.44%	2	7
positive regulation of innate immune response	56	4.45674e-9	8.30864e-7	3.4929	30	515	4.80%	19	174
negative regulation of interleukin-1 beta production	57	4.82099e-9	8.83002e-7	19.1877	8	25	1.28%	1	9
activation of immune response	58	4.95772e-9	8.92389e-7	2.7937	41	880	6.56%	30	336
regulation of inflammatory response	59	5.70033e-9	1.00867e-6	3.2912	32	583	5.12%	20	212
regulation of toll-like receptor 4 signaling pathway	60	5.73252e-9	9.97459e-7	12.4920	10	48	1.60%	3	13
regulation of immune effector process	61	7.87994e-9	1.34863e-6	3.2467	32	591	5.12%	24	251
cellular response to lipid	62	8.10046e-9	1.36401e-6	2.7050	42	931	6.72%	25	265
regulation of innate immune response	63	1.19821e-8	1.98561e-6	3.0565	34	667	5.44%	23	239
negative regulation of bone resorption	64	1.32562e-8	2.16242e-6	17.1319	8	28	1.28%	1	11
regulation of nucleotide-binding oligomerization domain containing signaling pathway	64	1.32562e-8	2.16242e-6	17.1319	8	28	1.28%	1	5
negative regulation of toll-like receptor signaling pathway	67	1.58573e-8	2.47089e-6	11.3135	10	53	1.60%	3	19
immune response-regulating signaling pathway	68	2.85970e-8	4.39047e-6	2.3752	49	1237	7.84%	38	395
regulation of type I interferon production	69	2.94421e-8	4.45472e-6	4.7273	19	241	3.04%	12	105
B-1 B cell homeostasis	71	3.21949e-8	4.73401e-6	15.4740	8	31	1.28%	1	3
innate immune response	72	3.26396e-8	4.73274e-6	2.0928	63	1805	10.08%	51	731
regulation of bone resorption	73	3.49635e-8	5.00026e-6	7.9949	12	90	1.92%	5	31
positive regulation of tyrosine phosphorylation of Stat5 protein	74	4.23006e-8	5.96782e-6	14.9904	8	32	1.28%	4	16
regulation of toll-like receptor signaling pathway	75	5.08175e-8	7.07380e-6	7.7370	12	93	1.92%	5	34
negative regulation of interleukin-1 production	76	5.50228e-8	7.55839e-6	14.5361	8	33	1.28%	1	11
immune system development	77	5.59852e-8	7.59072e-6	2.1235	59	1666	9.44%	41	473
regulation of podosome assembly	78	5.63036e-8	7.53603e-6	25.6978	6	14	0.96%	2	7
positive regulation of podosome assembly	78	5.63036e-8	7.53603e-6	25.6978	6	14	0.96%	2	6
regulation of cytolysis	81	6.82165e-8	8.79235e-6	37.4760	5	8	0.80%	1	7
regulation of extrinsic apoptotic signaling pathway in absence of ligand	82	8.81629e-8	1.12246e-5	6.0831	14	138	2.24%	8	37
positive regulation of organelle assembly	84	9.38750e-8	1.16673e-5	17.4888	7	24	1.12%	3	13
regulation of adaptive immune response	85	1.10552e-7	1.35784e-5	4.1496	20	289	3.20%	13	112
negative regulation of B cell activation	86	1.15267e-7	1.39929e-5	7.1954	12	100	1.92%	3	27
negative regulation of homeostatic process	87	1.38585e-7	1.66301e-5	7.9467	11	83	1.76%	3	27
negative regulation of type I interferon production	87	1.38585e-7	1.66301e-5	7.9467	11	83	1.76%	4	36
regulation of tissue remodeling	89	1.54952e-7	1.81763e-5	5.3858	15	167	2.40%	8	52
response to muramyl dipeptide	90	1.63583e-7	1.89756e-5	8.9495	10	67	1.60%	3	10
negative regulation of bone remodeling	91	1.80090e-7	2.06608e-5	12.6235	8	38	1.28%	1	13
regulation of adaptive immune response based on somatic recombination of immune receptors built from immunoglobulin superfamily domains	92	1.84454e-7	2.09315e-5	4.4234	18	244	2.88%	11	103
regulation of cell activation	95	2.11516e-7	2.32445e-5	2.3452	44	1125	7.04%	31	379
negative regulation of tumor necrosis factor production	96	2.17690e-7	2.36738e-5	8.6901	10	69	1.60%	3	30
regulation of lymphocyte activation	97	2.19675e-7	2.36434e-5	2.5345	38	899	6.08%	26	307
regulation of bone remodeling	98	2.28574e-7	2.43501e-5	6.1378	13	127	2.08%	6	36
regulation of interleukin-6 production	99	2.69471e-7	2.84169e-5	4.5507	17	224	2.72%	9	77
regulation of interleukin-1 beta production	100	2.71159e-7	2.83090e-5	6.6624	12	108	1.92%	3	36
regulation of leukocyte activation	101	3.02825e-7	3.13019e-5	2.4008	41	1024	6.56%	29	350
regulation of sequence-specific DNA binding transcription factor activity	102	3.18520e-7	3.26015e-5	2.3961	41	1026	6.56%	29	328
regulation of interleukin-23 production	103	3.28810e-7	3.33279e-5	19.9872	6	18	0.96%	2	7
negative regulation of tissue remodeling	104	3.36714e-7	3.38009e-5	11.6998	8	41	1.28%	1	15
protein K63-linked deubiquitination	106	4.15637e-7	4.09363e-5	9.4676	9	57	1.44%	2	19
negative regulation of apoptotic signaling pathway	107	5.22935e-7	5.10228e-5	3.6184	21	348	3.36%	10	95
regulation of interleukin-1 production	108	5.39459e-7	5.21477e-5	6.2569	12	115	1.92%	3	40
negative regulation of sequence-specific DNA binding transcription factor activity	109	5.68942e-7	5.44932e-5	3.3555	23	411	3.68%	11	117
negative regulation of innate immune response	110	5.97697e-7	5.67269e-5	10.9021	8	44	1.28%	1	15
regulation of defense response to virus by host	112	6.53307e-7	6.08975e-5	8.9942	9	60	1.44%	2	25
protein K48-linked deubiquitination	113	7.16353e-7	6.61834e-5	10.6598	8	45	1.28%	1	17
negative regulation of interleukin-2 production	114	7.55118e-7	6.91529e-5	8.8468	9	61	1.44%	2	10
negative regulation of extrinsic apoptotic signaling pathway via death domain receptors	115	8.54551e-7	7.75784e-5	10.4281	8	46	1.28%	1	12
regulation of tyrosine phosphorylation of Stat5 protein	115	8.54551e-7	7.75784e-5	10.4281	8	46	1.28%	4	19
regulation of germinal center formation	115	8.54551e-7	7.75784e-5	10.4281	8	46	1.28%	1	9
negative regulation of endothelial cell apoptotic process	118	8.94473e-7	7.91382e-5	7.4952	10	80	1.60%	3	13
negative regulation of lipopolysaccharide-mediated signaling pathway	119	1.01487e-6	8.90354e-5	10.2062	8	47	1.28%	1	9
negative regulation of extrinsic apoptotic signaling pathway	122	1.11916e-6	9.57705e-5	4.1103	17	248	2.72%	6	57
sodium-independent organic anion transport	123	1.24856e-6	1.05975e-4	16.3532	6	22	0.96%	1	12
positive regulation of interleukin-23 production	130	1.46281e-6	1.17475e-4	23.0621	5	13	0.80%	1	5
negative regulation of response to biotic stimulus	132	1.49679e-6	1.18382e-4	8.1766	9	66	1.44%	2	19
positive regulation of NF-kappaB transcription factor activity	134	1.81772e-6	1.41619e-4	3.6167	19	315	3.04%	15	109
dendritic cell differentiation	135	1.95803e-6	1.51421e-4	6.8921	10	87	1.60%	6	26
lipopolysaccharide-mediated signaling pathway	137	2.17639e-6	1.65850e-4	6.8138	10	88	1.60%	6	29
regulation of homeostatic process	138	2.53692e-6	1.91924e-4	2.3875	35	879	5.60%	24	277
B cell homeostasis	139	2.96344e-6	2.22578e-4	6.5892	10	91	1.60%	3	20
positive regulation of leukocyte mediated immunity	141	3.23230e-6	2.39328e-4	5.2907	12	136	1.92%	12	61
opsonization	143	3.64003e-6	2.65748e-4	13.8373	6	26	0.96%	2	7
epithelial fluid transport	147	4.76283e-6	3.38258e-4	18.7380	5	16	0.80%	1	5
regulation of leukocyte mediated immunity	148	4.76394e-6	3.36051e-4	3.8842	16	247	2.56%	16	117
positive regulation of immune effector process	150	5.00673e-6	3.48468e-4	3.5157	18	307	2.88%	17	115
regulation of interleukin-2 production	153	7.07039e-6	4.82450e-4	4.5320	13	172	2.08%	6	42
negative regulation of cell activation	154	7.66656e-6	5.19733e-4	3.2738	19	348	3.04%	10	121
negative regulation of leukocyte activation	155	7.77369e-6	5.23595e-4	3.4048	18	317	2.88%	9	112
regulation of tumor necrosis factor production	160	1.20118e-5	7.83773e-4	4.0359	14	208	2.24%	7	74
interleukin-1-mediated signaling pathway	161	1.31596e-5	8.53331e-4	11.2428	6	32	0.96%	2	12
negative regulation of cytokine production	162	1.39347e-5	8.98015e-4	3.0284	20	396	3.20%	13	141
regulation of defense response to virus	163	1.41355e-5	9.05363e-4	4.5831	12	157	1.92%	5	71
positive regulation of cytokine production	167	1.54845e-5	9.68010e-4	2.4546	28	684	4.48%	22	248
regulation of I-kappaB kinase/NF-kappaB cascade	168	1.58364e-5	9.84120e-4	2.6116	25	574	4.00%	18	202
regulation of leukocyte proliferation	170	1.63204e-5	1.00226e-3	2.6699	24	539	3.84%	17	158
regulation of B cell activation	171	1.66734e-5	1.01796e-3	3.5142	16	273	2.56%	7	87
positive regulation of humoral immune response	172	1.89855e-5	1.15237e-3	10.5815	6	34	0.96%	6	13
regulation of transcription factor import into nucleus	173	1.94358e-5	1.17289e-3	4.1243	13	189	2.08%	11	75
negative regulation of cyclin-dependent protein serine/threonine kinase activity	174	1.95641e-5	1.17385e-3	6.9521	8	69	1.28%	1	21
positive regulation of inflammatory response	176	2.25144e-5	1.33551e-3	3.8157	14	220	2.24%	11	73
apoptotic mitochondrial changes	177	2.32482e-5	1.37125e-3	4.3608	12	165	1.92%	10	49
lymphocyte homeostasis	181	2.94737e-5	1.70003e-3	4.2576	12	169	1.92%	5	48
positive regulation of phagocytosis	182	3.09718e-5	1.77662e-3	5.6806	9	95	1.44%	5	30
regulation of interferon-gamma production	183	3.18147e-5	1.81500e-3	3.6981	14	227	2.24%	12	72
negative regulation of lymphocyte activation	184	3.19691e-5	1.81390e-3	3.3312	16	288	2.56%	7	96
positive regulation of adaptive immune response	185	3.21688e-5	1.81536e-3	4.5804	11	144	1.76%	11	61
negative regulation of defense response	190	3.93058e-5	2.15975e-3	3.2744	16	293	2.56%	7	94
regulation of phagocytosis	192	4.00841e-5	2.17957e-3	4.9149	10	122	1.60%	6	42
negative regulation of inflammatory response	193	4.15218e-5	2.24605e-3	3.4199	15	263	2.40%	6	76
apoptotic signaling pathway	194	4.29640e-5	2.31208e-3	2.2050	31	843	4.96%	27	283
protein K48-linked ubiquitination	195	4.68285e-5	2.50712e-3	4.3972	11	150	1.76%	4	41
positive regulation of inflammatory response to antigenic stimulus	196	4.86018e-5	2.58879e-3	18.4497	4	13	0.64%	4	9
luteinization	197	4.97790e-5	2.63803e-3	8.9942	6	40	0.96%	3	8
regulation of wound healing	199	5.40272e-5	2.83439e-3	2.9409	18	367	2.88%	8	90
positive regulation of response to external stimulus	201	5.53748e-5	2.87618e-3	2.5305	23	545	3.68%	18	158
protein modification by small protein removal	202	5.81556e-5	3.00566e-3	3.7119	13	210	2.08%	6	83
myeloid dendritic cell differentiation	204	6.23193e-5	3.18928e-3	6.9955	7	60	1.12%	3	15
negative regulation of extrinsic apoptotic signaling pathway in absence of ligand	205	6.31856e-5	3.21784e-3	5.9221	8	81	1.28%	4	23
regulation of extrinsic apoptotic signaling pathway via death domain receptors	206	6.83745e-5	3.46519e-3	5.1396	9	105	1.44%	2	18
negative regulation of I-kappaB kinase/NF-kappaB cascade	206	6.83745e-5	3.46519e-3	5.1396	9	105	1.44%	2	32
positive regulation of lymphocyte mediated immunity	208	6.88146e-5	3.45396e-3	4.6124	10	130	1.60%	10	59
regulation of macrophage derived foam cell differentiation	209	6.90050e-5	3.44695e-3	5.8499	8	82	1.28%	4	28
cytokine-mediated signaling pathway	210	6.94124e-5	3.45079e-3	2.2931	27	706	4.32%	23	321
protein deubiquitination	211	7.11062e-5	3.51824e-3	3.8894	12	185	1.92%	5	69
regulation of protein catabolic process	212	7.72522e-5	3.80431e-3	2.3682	25	633	4.00%	16	177
positive regulation of adaptive immune response based on somatic recombination of immune receptors built from immunoglobulin superfamily domains	214	8.33731e-5	4.06736e-3	4.5084	10	133	1.60%	10	58
positive regulation of macrophage derived foam cell differentiation	215	8.65223e-5	4.20136e-3	8.1766	6	44	0.96%	2	15
regulation of endothelial cell apoptotic process	216	9.44648e-5	4.56580e-3	4.4416	10	135	1.60%	3	22
negative regulation of cell cycle	217	9.55661e-5	4.59774e-3	2.0811	32	922	5.12%	20	248
toll-like receptor 2 signaling pathway	218	1.02449e-4	4.90628e-3	3.1559	15	285	2.40%	11	74
regulation of tyrosine phosphorylation of STAT protein	219	1.04795e-4	4.99573e-3	4.0218	11	164	1.76%	7	53
integrin-mediated signaling pathway	220	1.10675e-4	5.25203e-3	3.1339	15	287	2.40%	10	88
positive regulation of protein complex assembly	220	1.10675e-4	5.25203e-3	3.1339	15	287	2.40%	11	102
positive regulation of tyrosine phosphorylation of STAT protein	224	1.27789e-4	5.95588e-3	4.2830	10	140	1.60%	6	46
toll-like receptor signaling pathway	225	1.28079e-4	5.94288e-3	2.7463	18	393	2.88%	14	123
regulation of lipopolysaccharide-mediated signaling pathway	226	1.33599e-4	6.17157e-3	5.3299	8	90	1.28%	1	17
leukocyte migration	227	1.35692e-4	6.24065e-3	2.3819	23	579	3.68%	20	212
positive regulation of sequence-specific DNA binding transcription factor activity	229	1.42798e-4	6.51009e-3	2.4294	22	543	3.52%	18	188
regulation of interleukin-12 production	232	1.61140e-4	7.25129e-3	4.1640	10	144	1.60%	9	44
toll-like receptor 4 signaling pathway	234	1.74401e-4	7.78096e-3	2.8810	16	333	2.56%	12	98
regulation of leukocyte mediated cytotoxicity	236	1.79190e-4	7.92688e-3	4.5349	9	119	1.44%	9	47
myeloid dendritic cell activation	237	1.83271e-4	8.07319e-3	5.9117	7	71	1.12%	3	18
myeloid leukocyte activation	239	1.95023e-4	8.51902e-3	3.2890	13	237	2.08%	9	77
cellular response to hydrogen peroxide	241	2.01535e-4	8.73039e-3	4.0515	10	148	1.60%	3	50
sphingolipid catabolic process	242	2.04738e-4	8.83249e-3	9.0851	5	33	0.80%	3	20
release of cytochrome c from mitochondria	244	2.25017e-4	9.62780e-3	4.9453	8	97	1.28%	6	24
regulation of organelle assembly	245	2.37570e-4	1.01234e-2	5.6720	7	74	1.12%	3	29
leukocyte homeostasis	247	2.55176e-4	1.07856e-2	3.3941	12	212	1.92%	5	58
regulation of cell killing	248	2.59423e-4	1.09209e-2	4.3172	9	125	1.44%	9	50
positive regulation of T cell activation	249	2.70232e-4	1.13302e-2	2.4375	20	492	3.20%	17	164
regulation of chronic inflammatory response to antigenic stimulus	250	2.77696e-4	1.15966e-2	59.9616	2	2	0.32%	2	3
positive regulation of chronic inflammatory response to antigenic stimulus	250	2.77696e-4	1.15966e-2	59.9616	2	2	0.32%	2	2
negative regulation of leukocyte proliferation	252	3.14402e-4	1.30252e-2	3.5461	11	186	1.76%	4	54
positive regulation of leukocyte mediated cytotoxicity	253	3.17568e-4	1.31044e-2	4.7029	8	102	1.28%	8	39
toll-like receptor TLR6:TLR2 signaling pathway	256	3.24767e-4	1.32444e-2	2.9663	14	283	2.24%	10	72
toll-like receptor TLR1:TLR2 signaling pathway	256	3.24767e-4	1.32444e-2	2.9663	14	283	2.24%	10	72
toll-like receptor 3 signaling pathway	256	3.24767e-4	1.32444e-2	2.9663	14	283	2.24%	10	81
regulation of T cell activation	261	3.34503e-4	1.33801e-2	2.1507	25	697	4.00%	22	230
toll-like receptor 9 signaling pathway	262	3.36498e-4	1.34085e-2	2.9559	14	284	2.24%	10	73
intracellular receptor signaling pathway	263	3.43122e-4	1.36205e-2	2.2316	23	618	3.68%	12	179
myeloid cell differentiation	264	3.46486e-4	1.37019e-2	2.2783	22	579	3.52%	15	167
regulation of leukocyte migration	265	3.48589e-4	1.37331e-2	2.9455	14	285	2.24%	14	92
regulation of response to biotic stimulus	266	3.52807e-4	1.38470e-2	3.0933	13	252	2.08%	6	98
positive regulation of protein catabolic process	267	3.55697e-4	1.39081e-2	2.7025	16	355	2.56%	9	90
regulation of humoral immune response	268	3.56264e-4	1.38783e-2	5.3131	7	79	1.12%	7	45
regulation of cyclin-dependent protein serine/threonine kinase activity	272	4.25193e-4	1.63199e-2	3.0331	13	257	2.08%	5	88
regulation of cytokine biosynthetic process	274	4.47900e-4	1.70660e-2	2.7505	15	327	2.40%	12	94
positive regulation of leukocyte migration	275	4.49331e-4	1.70582e-2	3.3999	11	194	1.76%	11	68
positive regulation of cell killing	276	4.67360e-4	1.76784e-2	4.4416	8	108	1.28%	8	42
regulation of multi-organism process	277	4.82436e-4	1.81828e-2	2.3286	20	515	3.20%	13	229
regulation of interleukin-10 secretion	279	5.07599e-4	1.89940e-2	17.9885	3	10	0.48%	2	6
glycoside catabolic process	279	5.07599e-4	1.89940e-2	17.9885	3	10	0.48%	2	5
positive regulation of JAK-STAT cascade	282	5.79613e-4	2.14580e-2	3.5480	10	169	1.60%	6	55
MyD88-dependent toll-like receptor signaling pathway	283	5.79759e-4	2.13876e-2	2.7982	14	300	2.24%	10	83
positive regulation of acute inflammatory response	287	6.37551e-4	2.31917e-2	5.7106	6	63	0.96%	6	21
positive regulation of transcription factor import into nucleus	289	6.86144e-4	2.47866e-2	4.7697	7	88	1.12%	5	37
macrophage activation	291	6.93714e-4	2.48879e-2	5.6214	6	64	0.96%	2	21
T cell activation	293	7.10095e-4	2.53017e-2	2.2052	21	571	3.36%	19	181
NAD biosynthetic process	294	7.24038e-4	2.57107e-2	6.9723	5	43	0.80%	4	16
myeloid leukocyte differentiation	295	7.25865e-4	2.56882e-2	2.7344	14	307	2.24%	10	82
negative regulation of interleukin-10 secretion	298	8.23855e-4	2.88626e-2	39.9744	2	3	0.32%	1	2
negative regulation of interleukin-12 secretion	298	8.23855e-4	2.88626e-2	39.9744	2	3	0.32%	1	2
toll-like receptor 10 signaling pathway	300	8.26043e-4	2.87463e-2	2.8243	13	276	2.08%	9	65
toll-like receptor 5 signaling pathway	300	8.26043e-4	2.87463e-2	2.8243	13	276	2.08%	9	65
I-kappaB kinase/NF-kappaB cascade	303	8.88107e-4	3.06001e-2	3.6463	9	148	1.44%	5	53
negative regulation of protein ubiquitination	304	8.92224e-4	3.06409e-2	2.9489	12	244	1.92%	5	101
positive regulation of T cell mediated immunity	305	8.94391e-4	3.06146e-2	4.5623	7	92	1.12%	7	39
TRIF-dependent toll-like receptor signaling pathway	306	9.11804e-4	3.11086e-2	2.7939	13	279	2.08%	9	77
cellular response to reactive oxygen species	308	9.24309e-4	3.13305e-2	2.9369	12	245	1.92%	5	75
positive regulation of alkaline phosphatase activity	309	9.89623e-4	3.34358e-2	6.5176	5	46	0.80%	3	6
response to host defenses	310	9.91224e-4	3.33819e-2	8.8832	4	27	0.64%	2	10
positive regulation of apoptotic signaling pathway	313	1.01037e-3	3.37006e-2	3.0821	11	214	1.76%	9	61
regulation of alpha-beta T cell proliferation	314	1.01567e-3	3.37693e-2	4.4652	7	94	1.12%	7	20
regulation of protein import into nucleus	315	1.02582e-3	3.39987e-2	2.3706	17	430	2.72%	15	140
extrinsic apoptotic signaling pathway	316	1.04921e-3	3.46637e-2	3.0678	11	215	1.76%	7	55
positive regulation of actin filament bundle assembly	317	1.08096e-3	3.56001e-2	4.4182	7	95	1.12%	3	33
regulation of alkaline phosphatase activity	318	1.11544e-3	3.66200e-2	5.1396	6	70	0.96%	4	9
negative regulation of immune response	320	1.15916e-3	3.78177e-2	3.2412	10	185	1.60%	3	60
negative regulation of smooth muscle cell proliferation	321	1.15999e-3	3.77269e-2	3.8685	8	124	1.28%	1	25
embryonic pattern specification	323	1.17318e-3	3.79195e-2	3.0256	11	218	1.76%	8	60
positive regulation of organelle organization	325	1.19424e-3	3.83626e-2	2.0341	23	678	3.68%	19	251
nicotinamide nucleotide biosynthetic process	326	1.20291e-3	3.85226e-2	6.2460	5	48	0.80%	4	19
coenzyme biosynthetic process	328	1.21709e-3	3.87390e-2	3.0118	11	219	1.76%	9	101
regulation of NF-kappaB import into nucleus	329	1.22141e-3	3.87584e-2	4.3271	7	97	1.12%	7	41
protein polyubiquitination	330	1.23124e-3	3.89520e-2	2.4045	16	399	2.56%	9	171
somitogenesis	332	1.26234e-3	3.96952e-2	2.9981	11	220	1.76%	8	61
regulation of cytokine secretion	332	1.26234e-3	3.96952e-2	2.9981	11	220	1.76%	10	90
regulation of B cell differentiation	334	1.29252e-3	4.04008e-2	4.9968	6	72	0.96%	4	20
MyD88-independent toll-like receptor signaling pathway	336	1.33317e-3	4.14236e-2	2.6787	13	291	2.08%	9	80
cellular response to interleukin-1	337	1.34444e-3	4.16496e-2	3.4373	9	157	1.44%	5	42
cofactor biosynthetic process	338	1.43663e-3	4.43740e-2	2.7889	12	258	1.92%	10	132
regulation of cytokine-mediated signaling pathway	340	1.50535e-3	4.62231e-2	2.6424	13	295	2.08%	9	88
regulation of lymphocyte mediated immunity	341	1.53035e-3	4.68529e-2	3.1230	10	192	1.60%	10	94
negative regulation of immune system process	343	1.58482e-3	4.82378e-2	2.0264	22	651	3.52%	13	195
regulation of protein localization to nucleus	344	1.58870e-3	4.82152e-2	2.2753	17	448	2.72%	15	144
sodium-dependent phosphate transport	346	1.62947e-3	4.91668e-2	29.9808	2	4	0.32%	1	5
