# Supplementary material for: Changes in H3K27ac following lipopolysaccharide stimulation of nasopharyngeal epithelial cells
Source: BMC Genomics. 2018 Dec 27;19:969. doi: 10.1186/s12864-018-5295-4 (PMC6307289; doi:10.1186/s12864-018-5295-4)
Supplement: Supplementary file 8 — Motifs analysis on Control and LPS H3K27ac peaks. Motif enrichment analysis for known transcription factor motifs was performed on the H3K27ac peaks identified in LPS and Control condition against the whole genome as background. -log 10 (P-value) of the enrichment is reported in both condition for each motif. NF-kB p65 and NF-kB p50/p52 motifs are highlighted in yellow and green respectively. (XLSX 13 kb) [file 12864_2018_5295_MOESM8_ESM.xlsx]

## Sheet: Additional-file-8
Motif	-LOG(P-value)
	LPS	Control
Jun-AP1(bZIP)	5144	4750
Fosl2(bZIP)	5000	4670
Fra1(bZIP)	3879	3634
Atf3(bZIP)	3416	3227
BATF(bZIP)	3259	3150
AP-1(bZIP)	2869	2725
Bach2(bZIP)	2607	2484
NF-E2(bZIP)	1455	1281
Bach1(bZIP)	1397	1300
Nrf2(bZIP)	1175	1075
GABPA(ETS)	939.1	884.4
Fli1(ETS)	926.9	929.2
Elk1(ETS)	920.2	892.2
Elk4(ETS)	848.6	884.1
ETS1(ETS)	836.3	813.6
ELF1(ETS)	816.2	812
ETS(ETS)	811.9	759.8
ETV1(ETS)	712.3	653.6
EWS:FLI1-fusion(ETS)	696	711.7
ELF5(ETS)	642.7	626.2
ERG(ETS)	568.2	532.6
Ets1-distal(ETS)	556.5	524.9
EHF(ETS)	530.9	491.8
p53(p53)	522.1	463.8
MafK(bZIP)	492.9	459.5
EWS:ERG-fusion(ETS)	470	445.4
PU.1(ETS)	462	452.7
TEAD(TEA)	436.7	350.8
TEAD4(TEA)	432.8	325
SPDEF(ETS)	383.3	372.6
GFY-Staf(?,Zf)	354.5	344.9
TEAD2(TEA)	324.2	253.8
Stat3(Stat)	321.1	225.5
NRF1(NRF)	282.2	253.6
YY1(Zf)	279.1	289
NFkB-p65-Rel(RHD)	264.9	144.3
p63(p53)	263.8	241.3
NFkB-p65(RHD)	228.4	146.7
MafA(bZIP)	223.8	196.3
IRF2(IRF)	212.9	203.2
E2F4(E2F)	204.5	158.2
GRHL2(CP2)	183.5	153
IRF1(IRF)	183	151.3
Stat3+il21(Stat)	181.3	157
Six1(Homeobox)	165	159
AP-2gamma(AP2)	162.1	141.8
Egr1(Zf)	161.9	171.5
Maz(Zf)	151.2	189.2
Egr2(Zf)	149	144.2
EBF1(EBF)	142.8	127.7
SpiB(ETS)	141.6	137.8
Sp1(Zf)	141.3	162.4
ISRE(IRF)	137.9	116.5
Foxa2(Forkhead)	134.1	148.1
NRF(NRF)	127.8	124.1
STAT5(Stat)	125.3	108.3
STAT6(Stat)	115.7	101.2
STAT1(Stat)	115.6	112.7
STAT4(Stat)	114.6	80.88
NF1(CTF)	112.1	98.47
AP-2alpha(AP2)	111.8	93.41
Tcfcp2l1(CP2)	110.6	97.58
E2F6(E2F)	108.9	83.84
GFY(?)	102.2	107.6
FOXP1(Forkhead)	99.12	113
CRE(bZIP)	99.11	101.6
ETS:RUNX(ETS,Runt)	94.75	119.1
BMYB(HTH)	91.07	62.52
Fox:Ebox(Forkhead,bHLH)	88.52	122.8
Tlx?(NR)	87.74	97.85
NFAT:AP1(RHD,bZIP)	87.17	100.4
E2F(E2F)	78.62	89.43
AMYB(HTH)	76.86	55.11
Nkx6.1(Homeobox)	76.09	69.72
JunD(bZIP)	75.47	53.73
Bcl6(Zf)	74.54	44.21
Tbox:Smad(T-box,MAD)	72.29	34.64
KLF5(Zf)	70.93	77.86
PRDM1(Zf)	65.28	59.81
Arnt:Ahr(bHLH)	61.22	83.9
PU.1-IRF(ETS:IRF)	60.21	87.68
Gata1(Zf)	59.43	36.47
E2F1(E2F)	57.56	44.98
MYB(HTH)	53.45	24.71
Lhx3(Homeobox)	52.65	56.87
Gata2(Zf)	52.5	22.88
IRF4(IRF)	49.08	49.7
ZFX(Zf)	48.79	58.12
Gata4(Zf)	48.75	34.39
RFX(HTH)	48.08	34.44
E-box(bHLH)	47.71	48.17
FOXA1(Forkhead)	45.42	55.01
CEBP:AP1(bZIP)	44.17	75.47
Rbpj1(?)	43.41	21.51
CTCF(Zf)	43.26	24.27
Ap4(bHLH)	42.16	42.82
HRE(HSF)	42.01	33.57
TATA-Box(TBP)	40.52	45.36
GATA3(Zf)	40.03	30.27
ETS:E-box(ETS,bHLH)	38.69	36.52
NFAT(RHD)	38.52	49.57
Nur77(NR)	38.12	46.02
Rfx2(HTH)	37.8	25.23
RUNX(Runt)	36.88	29.45
E2F7(E2F)	36.55	53.7
VDR(NR),DR3	31.66	46.21
CHR(?)	31.18	42.57
ZBTB33(Zf)	30.93	24.03
HIF2a(bHLH)	27.59	19.69
Tbx20(T-box)	26.83	8.046
MyoG(bHLH)	26.16	18.23
GFX(?)	25.35	30.19
MyoD(bHLH)	25.33	16.77
TR4(NR),DR1	25.11	50.59
CArG(MADS)	24.99	38.68
NF1:FOXA1(CTF,Forkhead)	24.13	29.08
Hoxb4(Homeobox)	22.63	23.54
NF1-halfsite(CTF)	22.29	15.54
Rfx1(HTH)	22.08	30.59
Isl1(Homeobox)	21.65	29.28
Tcf12(bHLH)	21.54	19.37
HNF4a(NR),DR1	21.47	28.77
BORIS(Zf)	20.95	9.187
RUNX-AML(Runt)	20.11	25.35
Pdx1(Homeobox)	19.01	15.35
Chop(bZIP)	18.64	11.42
Tcf3(HMG)	18.42	13.1
X-box(HTH)	18.09	24.87
RXR(NR),DR1	17.62	35.96
RUNX2(Runt)	17.32	13.13
Atf4(bZIP)	17.26	8.435
Smad2(MAD)	16.79	30.72
Lhx2(Homeobox)	16.66	13.8
Tcf4(HMG)	15.78	7.454
T1ISRE(IRF)	15.29	11.24
Rfx5(HTH)	14.93	5.64
Smad4(MAD)	14.2	17.12
Sox4(HMG)	14.2	12.41
Sox2(HMG)	13.97	9.001
RBPJ:Ebox(?,bHLH)	13.01	10.56
Unknown(Homeobox)	11.81	8.516
bZIP:IRF(bZIP,IRF)	11.42	14.69
RUNX1(Runt)	11.25	11.62
Unknown-ESC-element(?)	10.98	20.5
RORgt(NR)	10.97	13.59
Sox10(HMG)	10.76	7.265
TCFL2(HMG)	10.23	6.797
PRDM14(Zf)	10.21	9.952
EBF(EBF)	10.13	6.326
PAX3:FKHR-fusion(Paired,Homeobox)	9.455	6.98
FXR(NR),IR1	9.062	9.146
GATA(Zf),IR4	8.746	8.745
GRE(NR),IR3	8.731	NA
PPARE(NR),DR1	8.431	14.47
Foxo1(Forkhead)	8.428	12.15
Nr5a2(NR)	8.305	13.88
Sox3(HMG)	7.03	7.221
Myf5(bHLH)	6.878	NA
NFkB-p50,p52(RHD)	6.73	NA
HIF-1a(bHLH)	6.658	6.797
HIF-1b(HLH)	6.151	10.29
MITF(bHLH)	6.147	NA
NFY(CCAAT)	6.086	11.78
c-Myc(bHLH)	5.554	NA
GATA3(Zf),DR8	5.546	NA
USF1(bHLH)	5.283	NA
EBNA1(EBV	4.628	8.068
HOXA9(Homeobox)	NA	14
Hnf1(Homeobox)	NA	10.35
ERE(NR),IR3	NA	9.141
Hoxc9(Homeobox)	NA	8.618
Pbx3(Homeobox)	NA	6.819
