# Supplementary material for: Changes in H3K27ac following lipopolysaccharide stimulation of nasopharyngeal epithelial cells
Source: BMC Genomics. 2018 Dec 27;19:969. doi: 10.1186/s12864-018-5295-4 (PMC6307289; doi:10.1186/s12864-018-5295-4)
Supplement: Supplementary file 9 — Motifs analysis on LPS-increased H3K27ac peaks. Motif enrichment analysis for known (left) as well as de novo (right) transcription factor motifs was performed on the 626 LPS-increased H3K27ac peaks against all H3K27ac peaks as background. Enrichment for each motif is reported, NF-kB p65 and NF-kB p50/p52 motifs are highlighted in yellow and green respectively. (XLSX 13 kb) [file 12864_2018_5295_MOESM9_ESM.xlsx]

## Sheet: Additional-file-9
Known motifs analysis
Name	P-value	log P-pvalue	q-value (Benjamini)	# Target Sequences with Motif	% of Targets Sequences with Motif	# Background Sequences with Motif	% of Background Sequences with Motif
NFkB-p65-Rel(RHD)/ThioMac-LPS-Expression(GSE23622)/Homer	1e-113	-262.4	0	203	0.3243	1725.3	0.0439
NFkB-p65(RHD)/GM12787-p65-ChIP-Seq(GSE19485)/Homer	1e-99	-228	0	429	0.6853	10882	0.277
NFkB-p50,p52(RHD)/Monocyte-p50-ChIP-Chip(Schreiber et al.)/Homer	1e-30	-71.27	0	112	0.1789	1952.7	0.0497
Gfi1b(Zf)/HPC7-Gfi1b-ChIP-Seq(GSE22178)/Homer	0.001	-7.968	0.0229	253	0.4042	13294.3	0.3384
Rbpj1(?)/Panc1-Rbpj1-ChIP-Seq(GSE47459)/Homer	0.001	-7.537	0.0281	410	0.655	23194.3	0.5904
JunD(bZIP)/K562-JunD-ChIP-Seq/Homer	0.001	-6.975	0.0412	38	0.0607	1377.8	0.0351
Atf2(bZIP)/3T3L1-Atf2-ChIP-Seq(GSE56872)/Homer	0.01	-6.811	0.0415	122	0.1949	5855.1	0.149
GATA3(Zf),DR8/iTreg-Gata3-ChIP-Seq(GSE20898)/Homer	0.01	-5.465	0.1396	37	0.0591	1456.1	0.0371
De novo motif analysis (excluding the motifs tagged as possible false positive)
Rank	P-value	log P-pvalue	% of Targets	% of Background	STD(Bg STD)	Best Match/Details
1	1e-136	-315	0.4249	0.0686	228.2bp (334.9bp)	NFkB-p65-Rel(RHD)/ThioMac-LPS-Expression(GSE23622)/Homer(0.961)
2	1e-15	-36.54	0.0479	0.0066	265.0bp (352.0bp)	Usf2(bHLH)/C2C12-Usf2-ChIP-Seq(GSE36030)/Homer(0.661)
3	1e-15	-36.28	0.0415	0.0048	224.3bp (290.1bp)	MA0031.1_FOXD1/Jaspar(0.695)
4	1e-15	-35.72	0.0431	0.0053	238.0bp (324.3bp)	PB0079.1_Sry_1/Jaspar(0.703)
5	1e-14	-33.55	0.0335	0.0031	261.6bp (330.3bp)	PB0146.1_Mafk_2/Jaspar(0.608)
6	1e-14	-33.14	0.0431	0.0059	245.2bp (359.8bp)	MITF(bHLH)/MastCells-MITF-ChIP-Seq(GSE48085)/Homer(0.659)
7	1e-14	-32.55	0.0351	0.0037	245.6bp (384.3bp)	PB0067.1_Sox18_1/Jaspar(0.729)
8	1e-13	-31.88	0.0304	0.0026	294.8bp (375.8bp)	MA0152.1_NFATC2/Jaspar(0.615)
9	1e-13	-30.06	0.0288	0.0025	249.6bp (366.5bp)	PB0149.1_Myb_2/Jaspar(0.617)
10	1e-12	-28.93	0.024	0.0016	317.4bp (453.8bp)	MA0481.1_FOXP1/Jaspar(0.576)
11	1e-12	-28.34	0.0256	0.002	225.5bp (371.8bp)	PB0042.1_Mafk_1/Jaspar(0.642)
12	1e-12	-28.06	0.024	0.0017	328.3bp (459.2bp)	Bcl6(Zf)/Liver-Bcl6-ChIP-Seq(GSE31578)/Homer(0.639)
